# Supplementary material for: Comprehensive analysis of molecular characteristic and clinical prognosis of CD8+ T cell related genes in idiopathic pulmonary fibrosis
Source: PLoS One. 2025 Jul 31;20(7):e0328250. doi: 10.1371/journal.pone.0328250 (PMC12312977; doi:10.1371/journal.pone.0328250)
Supplement: Supplementary Table 1 — (XLSX) [file pone.0328250.s001.xlsx]

## Sheet: GEO的
Supplementary Table 1. Clinical baseline characterization of GSE70866 dataset.
Dataset name	GSE70866 dataset
Platform	GPL17077	GPL14550
Sample type
Healthy donor	/	20(15.15%)
IPF	64(100%)	112(84.85%)
Gender, n (%)
Female	13(20.31%)	23(17.42%)
Male	51(79.69%)	109(82.58%)
Age, n (%)
＜65	22(34.38%)	49(37.12%)
≥65	42(65.63%)	83(62.88%)
Gap index,n (%)
0	1(1.56%)	/
I	1(1.56%)	3(2.27%)
II	10(15.63%)	11(8.33%)
III	13(20.31%)	17(12.88%)
IV	21(32.81%)	27(20.45%)
V	10(15.63%)	25(18.94%)
VI	6(9.38%)	10(7.58%)
VII	2(3.13%)	13(9.85%)
VIII	/	6(4.55%)
