# Supplementary material for: Comprehensive analysis of molecular characteristic and clinical prognosis of CD8+ T cell related genes in idiopathic pulmonary fibrosis
Source: PLoS One. 2025 Jul 31;20(7):e0328250. doi: 10.1371/journal.pone.0328250 (PMC12312977; doi:10.1371/journal.pone.0328250)
Supplement: Supplementary Table 2 — (XLSX) [file pone.0328250.s002.xlsx]

## Sheet: Sheet1
Supplementary table 1. Identification of CRG based on WGCNA algorithm.
ADA
ADAM19
ADAM8
ANTXR2
ANXA6
AOAH
APOBEC3B
APOBEC3G
ARHGAP9
ARL4C
ASCL2
ATP2B4
BASP1
BATF
BCL3
BTG2
C1orf151-NBL1
C5orf39
C6orf192
C9orf89
CBLB
CCL3
CCL3L3
CCL4
CCL5
CCR2
CCR5
CCR7
CD2
CD3D
CD3G
CD48
CD5
CD6
CD8A
CD8B
CERK
CHD3
CLSTN3
CORO1A
CPNE7
CXCL10
CXCL9
CXCR3
CXCR4
CXCR6
DEXI
EHD1
EMB
FAM101B
FAM102A
FAM117A
FAM26F
FKBP11
FNBP1
FYB
FYN
GALM
GBP1
GBP4
GBP5
GIMAP5
GIMAP6
GIMAP7
GNLY
GPD1
GPR132
GPR171
GPR56
GPR68
GZMA
GZMB
GZMH
HAPLN3
HCP5
HMHA1
HOPX
ICAM3
IDO1
IFFO2
IFITM1
IL2RB
IL32
IL4I1
INPP5D
ISG20
ITGB7
ITM2A
JAK3
KIF21B
LAG3
LAT
LCP2
LILRB2
LTB
MAP3K14
MAP3K3
MARCKS
MLLT6
NBEAL2
NINJ1
NKG7
NLRP3
OCIAD2
OSBPL7
P2RY14
PAK1
PDCD1
PDE4B
PIK3CD
PIM2
PLEKHO1
PNRC1
PREX1
PRKCB
PSTPIP1
PTPN7
PTPRCAP
PVRIG
PXN
RAB35
RARRES3
RASAL3
RASSF2
RCSD1
RELB
RFTN1
RGS16
RHOH
RNF125
RUNX3
SEC14L1
SH2D2A
SH3KBP1
SKAP1
SLAMF7
SMPDL3A
SNAP47
SOD2
SPOCK2
ST6GAL1
STAT1
SULF2
SUSD3
TAGAP
TAP1
TESC
TNFRSF25
TNFSF14
TPCN1
TRAF3IP3
TUBA4A
UBD
ZNF683
